# Supplementary material for: Geographic origin, ancestry, and death circumstances at the Cornaux/Les Sauges Iron Age bridge, Switzerland
Source: Sci Rep. 2024 Jun 17;14:12180. doi: 10.1038/s41598-024-62524-y (PMC11183204; doi:10.1038/s41598-024-62524-y)
Supplement: Supplementary file 2 — Supplementary Tables. [file 41598_2024_62524_MOESM2_ESM.xlsx]

## Sheet: Table S1
	Specimen	Type of evidence	Sex	Age Category	Neurocranium_C	Neurocranium_P	Neurocranium_Fr	Splanchnocranium_C	Splanchnocranium_P	Splanchnocranium_Fr	R_temporal_C	R_temporal_P	R_temporal_Fr	L_temporal_C	L_temporal_P	L_temporal_Fr	mandible_C	mandible_P	mandible_Fr	R_Clav_ME	R_Clav_LE	R_Clav_Shaft	L_Clav_ME	L_Clav_LE	L_Clav_Shaft	L_Scap_C	L_Scap_P	L_Scap_Fr	R_Scap_C	R_Scap_P	R_Scap_Fr	R_Hum_Shaft_P1/3	R_Hum_Shaft_M1/3	R_Hum_Shaft_D1/3	R_Hum_PE	R_Hum_DE	L_Hum_Shaft_P1/3	L_Hum_Shaft_M1/3	L_Hum_Shaft_D1/3	L_Hum_PE	L_Hum_DE	R_Rad_Shaft_P1/3	R_Rad_Shaft_M1/3	R_Rad_Shaft_D1/3	R_Rad_PE	R_Rad_DE	L_Rad_Shaft_P1/3	L_Rad_Shaft_M1/3	L_Rad_Shaft_D1/3
	CORN-TCS 1481_Sq 1	Skeleton (COR-1)	M	20-35 (YA)	1			1			1			1			1			1	1	1				1			1			1	1	1	1	1	1	1	1	1		1	1	1	1	1
	CORN-TCS 1482_Sq 2	Skeleton (COR-2)	M	20-35 (YA)	1					1				1			1			1	1	1	1		1		1			1		1	1	1		1	1	1	1			1	1	1				1	1
	CORN-TCS 1483_Sq 3	Skeleton (COR-3)	M	20-35 (YA)	1			1			1			1			1			1	1	1	1	1	1	1			1			1	1	1	1	1	1	1	1	1	1	1	1	1	1		1	1	1
	CORN-TCS 341_Sq 4	Skeleton (COR-4)	M	20-35 (YA)	1			1			1			1			1			1	1	1	1	1	1	1			1			1	1	1	1	1	1	1	1	1	1	1	1	1	1	1	1	1	1
	CORN-TCS 1485_Sq 5	Skeleton (COR-5)	na	11.5 years	1					1			1					1																			1	1	1
	CORN-TCS 1486_Sq 6	Skeleton (COR-6)	M	20-35 (YA)		1				1			1							1	1	1	1	1	1	1				1							1	1	1	1	1	1	1	1	1	1	1	1	1
	CORN-TCS 1487_Sq 7	Skeleton (COR-7)	na	Ao			1				1						1
	CORN-TCS 1488_Sq 8	Skeleton (COR-8)	M	20-35 (YA)			1							1			1			1	1	1	1	1	1	1			1			1	1	1		1	1	1	1		1	1	1	1	1	1	1	1	1
	CORN-TCS 342_Sq 9	Skeleton (COR-9)	M	20-35 (YA)	1			1			1			1			1			1	1	1	1	1	1	1			1			1	1	1	1	1	1	1	1	1	1	1	1	1	1	1	1	1	1
	CORN-TCS 1490_Sq 10	Skeleton (COR-10)	M	Adult >20y													1															1	1	1			1	1	1		1						1	1	1
	CORN-TCS 1491_Sq 11	Skeleton (COR-11)	M	30-50 (MA)	1					1	1						1
	CORN-TCS 1492_Sq 12	Skeleton (COR-12)	na	Adult >20y
	CORN-TCS 1493_Sq 13	Skeleton (COR-13)	M	20-35 (YA)																			1	1	1	1						1	1	1	1	1	1	1	1		1						1	1	1
	CORN-TCS 1494_Sq 14	Skeleton (COR-14)	na	7-8 years
	CORN-TCS 1495_Sq 15-17	Skeleton (COR-15/17)	M	20-35 (YA)	1			1			1			1			1			1		1	1	1	1	1			1			1	1	1	1	1	1	1	1	1	1	1	1	1	1	1	1	1	1
	CORN-TCS 374_Sq 16	Skeleton (COR-16)	F?	30-50 (MA)	1			1			1			1			1			1	1	1	1	1	1		1			1					1	1	1	1	1	1	1	1	1	1	1	1	1	1	1
	CORN-TCS 340_Sq 18	Skeleton (COR-18)	M	20-35 (YA)	1			1			1			1			1			1	1	1		1	1		1		1								1	1	1	1	1						1	1	1
	CORN-TCS 1499_Sq 19	Skeleton (COR-19)	M	30-50 (MA)		1
	CORN-TCS 1500_Sq 20	Skeleton (COR-20)	M	30-50 (MA)?		1
	CORN-TCS 1701_Sq 21	Skeleton (COR-21)	M	Adult >20y			1					1				1
	CORN-TCS 1484_Sq 23?	Skeleton (COR-23)?	M	20-35 (YA)?		1			1								1
	CORN-TCS 343_Sq 74	isolated skeletal remains	na	30-50 (MA)?																													1					1
	CORN-TCS 1702_Sq 3	isolated skeletal remains	na	20-35 (YA)?																			1	1	1
	CORN-TCS 1704_Sq 17	isolated skeletal remains	na	Adult >20y																												1	1	1													1	1	1
	CORN-TCS 1703_Sq 18	isolated skeletal remains	na	Adult >20y																																	1	1	1	1	1
	CORN-TCS 1481_Sq 1 (2 ind)	isolated skeletal remains	na	Adult >20y
	CORN-TCS 1488_Sq 8 (2 ind)	isolated skeletal remains	na	Adult >20y
	CORN-TCS65-119 G15	isolated skeletal remains	na																													1	1	1
	CORN-TCS65-89a	isolated skeletal remains	na																													1	1
	CORN-TCS65-96	isolated skeletal remains	na																																												1	1
	CORN-TCS65-185	isolated skeletal remains	na																																												1	1
	CORN-TCS65-96	isolated skeletal remains	na
	CORN-TCS65-89	isolated skeletal remains	na
	CORN-TCS65-141a	isolated skeletal remains	na
	CORN-TCS65-141b	isolated skeletal remains	na
	CORN-TCS65-217	isolated skeletal remains	na
	CORN-TCS65-90	isolated skeletal remains	na
	CORN-TCS65-89-1	isolated skeletal remains	na
	CORN-TCS65-89-2	isolated skeletal remains	na
	CORN-TCS65-141	isolated skeletal remains	na
	CORN-TCS65-89b	isolated skeletal remains	na
	CORN-TCS65-89	isolated skeletal remains	na
	CORN-TCS65-96	isolated skeletal remains	na
	CORN-TCS1489-1	isolated skeletal remains	na																													1	1	1			1	1	1
	CORN-TCS1489-2	isolated skeletal remains	na																													1	1	1
	CORN-TCS1489-3	isolated skeletal remains	na
	CORN-TCS1489-4	isolated skeletal remains	na																																												1	1	1
	CORN-TCS1489-5	isolated skeletal remains	na																																									1
	CORN-TCS1489-6	isolated skeletal remains	na
	CORN-TCS1489-7	isolated skeletal remains	na
	CORN-TCS1489-8	isolated skeletal remains	na
	CORN-TCS1489-9	isolated skeletal remains	na
	CORN-TCS1489-10	isolated skeletal remains	na
	CORN-TCS1489-11	isolated skeletal remains	na
	CORN-TCS1489-12	isolated skeletal remains	na
	CORN-TCS1489-13	isolated skeletal remains	na
	CORN-TCS1489-14	isolated skeletal remains	na
	CORN-TCS1489-15	isolated skeletal remains	na
	CORN-TCS1489-16	isolated skeletal remains	na
	CORN-TCS1489-17	isolated skeletal remains	na
	CORN-TCS1497-1972-26-1	isolated skeletal remains	na																								1
	CORN-TCS1497-1972-26-2	isolated skeletal remains	na																											1
	CORN-TCS1496-1972-25-1	isolated skeletal remains	na
	CORN-TCS1496-1972-25-2	isolated skeletal remains	na
	CORN-TCS1496-1972-25-3	isolated skeletal remains	na
	CORN-TCS1496-1972-25-4	isolated skeletal remains	na
	CORN-TCS1496-1972-25-5	isolated skeletal remains	na
	CORN-TCS1496-1972-25-6	isolated skeletal remains	na
	CORN-TCS1496-1972-25-7	isolated skeletal remains	na
	CORN-TCS1496-1972-25-8	isolated skeletal remains	na
	CORN-TCS1496-1972-25-9	isolated skeletal remains	na
	CORN-TCS1496-1972-25-10	isolated skeletal remains	na
	CORN-TCS1496-1972-25-11	isolated skeletal remains	na
	CORN-TCS1496-1972-25-12	isolated skeletal remains	na
	CORN-TCS1496-1972-25-13	isolated skeletal remains	na
	CORN-TCS1496-1972-25-14	isolated skeletal remains	na
	CORN-TCS1496-1972-25-15	isolated skeletal remains	na
	CORN-TCS1496-1972-25-16	isolated skeletal remains	na
	CORN-TCS1496-1972-25-17	isolated skeletal remains	na
	CORN-TCS1496-1972-25-18	isolated skeletal remains	na
	CORN-TCS1496-1972-25-19	isolated skeletal remains	na
	CORN-TCS1496-1972-25-20	isolated skeletal remains	na
	CORN-TCS1496-1972-25-21	isolated skeletal remains	na
	CORN-TCS1496-1972-25-22	isolated skeletal remains	na
	CORN-TCS1496-1972-25-23	isolated skeletal remains	na
	CORN-TCS1496-1972-25-24	isolated skeletal remains	na
	CORN-TCS1496-1972-25-25	isolated skeletal remains	na
	CORN-TCS1496-1972-25-26	isolated skeletal remains	na
	CORN-TCS1496-1972-25-27	isolated skeletal remains	na
	CORN-TCS1496-1972-25-28	isolated skeletal remains	na
	CORN-TCS1496-1972-25-29	isolated skeletal remains	na
	CORN-TCS1496-1972-25-30	isolated skeletal remains	na
	Total (MNI)				10	4	3	7	1	4	9	1	2	9	0	1	13	1	0	10	9	10	10	10	11	8	4	0	7	4	0	14	15	13	7	9	15	16	15	9	11	9	9	10	8	7	14	15	13
[truncated: 241 more columns]

## Sheet: Table S2
	Bone/Region	n lesions (%)	n scavenging marks (%)
	Cranium	9 (45.0)	0 (0)
	Mandible	0 (0)	0 (0)
	Cervical Vert.	0 (0)	0 (0)
	Clavicle	0 (0)	0 (0)
	Scapula	1 (5.0)	0 (0)
	Humerus	5 (25.0)	1 (16.7)
	Radius	1 (5.0)	0 (0)
	Ulna	0 (0)	0 (0)
	Carpal Bones	0 (0)	0 (0)
	Metacarpal bones	0 (0)	0 (0)
	Hand Phalanges	0 (0)	0 (0)
	Thoracic Vert.	1 (5.0)	0 (0)
	Sternum	0 (0)	0 (0)
	Ribs	0 (0)	0 (0)
	Lumbar Vert.	0 (0)	0 (0)
	Sacrum	0 (0)	0 (0)
	Coxal bones	0 (0)	0 (0)
	Femur	2 (10.0)	3 (50.0)
	Patella	0 (0)	0 (0)
	Tibia	0 (0)	0 (0)
	Fibula	1 (5.0)	0 (0)
	Tarsal bones	0 (0)	2 (33.3)
	Metatarsal bones	0 (0)	0 (0)
	Foot Phalanges	0 (0)	0 (0)
	Total	20	6

## Sheet: Table S3
	Individual	Laboratory	Lab ID	ID-iso lab	bone sample	Sex	Age	Age_uncal (y. BP) ± 1s (y.)	Calibration (95.4%)	Atomic C:N ratio in gelatin
	Sq 1 (CORN-TCS1481)	LARA Bern	BE-21063.1.1	COR-1	R femur	M	YA	2153±26	353-57 cal. BCE	3.1812
	Sq 2 (CORN - TCS1482)	LARA Bern	BE-20152.1.1	COR-2	L femur	M	YA	2086±30	195 cal. BCE-5 cal.CE	3.1798
	Sq 3 (CORN - TCS1483)	LARA Bern	BE-19875.1.1	COR-3	R femur	M	YA	2178±25	361-152 cal. BCE	3.18668
	Sq 4 (CORN - TCS341)	LARA Bern	BE-19876.1.1	COR-4	L femur	M	YA	2170±26	358-108 cal. BCE	3.19088
	Sq 4 (CORN - TCS341)	Tandem Uppsala	Ua-78640	COR-4	L femur	M	YA	2102 ± 30	336-43 cal. BCE	3.1
	Sq 5 (CORN - TCS1485)	LARA Bern	BE-22543.1.1	COR-5	L femur	XX*	Child	2070 ± 25	167 cal. BCE-7 cal. CE	3.2
	Sq 8 (CORN - TCS1488)	LARA Bern	BE-19877.1.1	COR-8	R femur	M	YA	2133±25	346-53 cal. BCE	3.17397
	Sq 9 (CORN - TCS342)	LARA Bern	BE-19878.1.1	COR-9	R femur	M	MA	2139±25	349-53 cal. BCE	3.17782
	Sq 15/17 (CORN - TCS1495)	LARA Bern	BE-20154.1.1	COR-15/17	L femur	M	YA	2174±30	361-108 cal. BCE	3.18026
	Sq 16 (CORN - TCS374)	LARA Bern	BE-19879.1.1	COR-16	R femur	M	MA	2162±25	355-60 cal. BCE	3.18365
	Sq 18 (CORN - TCS340)	LARA Bern	BE-19880.1.1	COR-18	L femur	M	MA	2155±25	353-58 cal. BCE	3.17513
	Sq 18 (CORN - TCS340)	Tandem Uppsala	Ua-78641	COR-18	L femur	M	MA	2111 ± 29	337-47 cal. BCE	3.1
	Sq 20 (CORN-TCS1500)	LARA Bern	BE-21064.1.1	COR-20	L parietal	M	MA	2146±27	351-54 cal. BCE	3.21443
	Sq 21 (CORN - TCS1701)	LARA Bern	BE-19881.1.1	COR-21	occipital (cranium)	M	Adult	no result	no result	3.22364

## Sheet: Table S4
	Site	Individual	ID-Iso lab	Morphological Sex/ Species	Age	bone sample	Chronology	δ13C‰ (VPDB)	δ15N‰ (AIR)	δ34S‰ (VCDT)	%C	%N	%S	C/N mol	C/S mol	N/S mol	% collagen yield
	Cornaux/Le Sauges	Squelette 1 (CORN - TCS1481)	COR-1	M	20-35 (YA)	R femur	Late Iron Age	-18.71	9.84	6.33	41.2	15.3	0.22	3.1403	499.95	159.204	8.51489
	Cornaux/Le Sauges	Squelette 2 (CORN - TCS1482)	COR-2	M	20-35 (YA)	L femur	Late Iron Age	-18.56	10.87	5.07	40.6	15.1	0.24	3.13556	451.613	144.03	8.95642
	Cornaux/Le Sauges	Squelette 3 (CORN - TCS1483)	COR-3	M	20-35 (YA)	R femur	Late Iron Age	-16.99	10.32	5.18	41.5	15.4	0.23	3.14263	481.695	153.278	9.73611
	Cornaux/Le Sauges	Squelette 4 (CORN - TCS341)	COR-4	M	20-35 (YA)	L femur	Late Iron Age	-18.99	10.32	5.39	41.2	15.2	0.23	3.16096	478.213	151.287	9.95403
	Cornaux/Le Sauges	Squelette 5 (CORN - TCS1485)	COR-5	na (XX)*	11.5 years	L femur	Late Iron Age	-20.6	6.92	4.19	40.3	14.9	0.32	3.15417	336.207	106.591	10.1939
	Cornaux/Le Sauges	Squelette 6 (CORN - TCS1486)	COR-6	M	20-35 (YA)	occipital (cranium)	Late Iron Age	-19.24	9.31	3.66	38.6	14	0.23	3.21533	448.035	139.343	5.97641
	Cornaux/Le Sauges	Squelette 8 (CORN - TCS1488)	COR-8	M	20-35 (YA)	R femur	Late Iron Age	-19.5	8	8.03	42.6	15.8	0.22	3.14426	516.939	164.407	9.51429
	Cornaux/Le Sauges	Squelette 9 (CORN - TCS342)	COR-9	M	20-35 (YA)	R femur	Late Iron Age	-19.46	7.74	8.03	39.7	14.7	0.22	3.14948	481.748	152.961	8.2567
	Cornaux/Le Sauges	Squelette 10 (CORN - TCS1490)	COR-10	M	Adult >20y	R femur	Late Iron Age	-17.17	9.57	6.68	39.8	14.8	0.23	3.13608	461.963	147.306	8.17673
	Cornaux/Le Sauges	Squelette 11 (CORN - TCS1491)	COR-11	M	30-50 (MA)	occipital (cranium)	Late Iron Age	-20.26	8.1	1.39	37.5	13.3	0.43	3.2881	232.817	70.8059	3.53929
	Cornaux/Le Sauges	Squelette 12 (CORN - TCS1492)	COR-12	na	Adult >20y	R femur	Late Iron Age	-19.38	9.66	3.22	39.6	14.8	0.24	3.12032	440.49	141.168	9.22
	Cornaux/Le Sauges	Squelette 13 (CORN - TCS1493)	COR-13	M	20-35 (YA)	R femur	Late Iron Age	-18.69	9.15	4.07	41	15.2	0.2	3.14562	547.275	173.98	8.19508
	Cornaux/Le Sauges	Squelette 14 (CORN - TCS1494)	COR-14	na	7-8 years	unsided fibula	Late Iron Age	-17.64	10.4	2.32	39.3	14.3	0.28	3.20496	374.703	116.913	7.23566
	Cornaux/Le Sauges	Squelette 15/17 (CORN - TCS1495)	COR-15/17	M	20-35 (YA)	L femur	Late Iron Age	-19.01	10.31	3.65	39.7	14.8	0.21	3.1282	504.688	161.335	9.61423
	Cornaux/Le Sauges	Squelette 16 (CORN - TCS374)	COR-16	F? (XY)*	30-50 (MA)	R femur	Late Iron Age	-18.6	11.05	6.04	39.5	14.7	0.19	3.13362	555.003	177.113	9.87605
	Cornaux/Le Sauges	Squelette 18 (CORN - TCS340)	COR-18	M	20-35 (YA)	L femur	Late Iron Age	-18.11	9.05	5.9	41.5	15.4	0.24	3.14263	461.625	146.891	9.23631
	Cornaux/Le Sauges	Squelette 19 (CORN - TCS1499)	COR-19	M	30-50 (MA)	parietal (cranium)	Late Iron Age	-18.49	9.08	-1.94	38.8	14	0.31	3.23199	334.135	103.384	5.57777
	Cornaux/Le Sauges	Squelette 20 (CORN - TCS1500)	COR-20	M	30-50 (MA)?	parietal (cranium)	Late Iron Age	-19.66	8.33	3.35	42.5	15.3	0.24	3.23939	472.748	145.937	4.8
	Cornaux/Le Sauges	Squelette 21 (CORN - TCS1701)	COR-21	M	Adult >20y	occipital (cranium)	Late Iron Age	-19.64	8.92	2.16	36.9	13.5	0.23	3.18756	428.302	134.367	2.39904
	La Tène	MAR-LT27039	LT-27039	M	20-35 (YA)	occipital (cranium)	Late Iron Age	-19.17	7.99	6.31	39.8	14.5	0.24	3.20097	442.715	138.307	6.51739
	La Tène	MAR-LT695	LT-695	M	30-50 (MA)	R mandibular ramus	Late Iron Age	-20.55	9.52	5.51	38.3	13.5	0.21	3.3085	486.891	147.164	3.04
	La Tène	MAR-LT18944	LT-18944	M	30-50 (MA)	occipital (cranium)	Late Iron Age	-18.95	9.76	4.28	40.4	14.7	0.19	3.20501	567.649	177.113	6.89862
	La Tène	MAR-LT18945	LT-18945	na	14-16 years	R femur	Late Iron Age	-18.81	10.5	6.22	40.6	15.1	0.19	3.13556	570.459	181.932	7.11715
	La Tène	MAR-LT18952	LT-18952	M	Adult >20y	L parietal	Late Iron Age	-13.75	9.15	5.03	38.8	13.7	0.23	3.30276	450.356	136.357	4.35826
	Cornaux/Les Sauges	CORN-TCS-1705_65/66_St16-17_equus1	COR-1705E	Equus caballus		cranium	Late Iron Age	-21.19	5.12	0.74	39.7	14.4	0.25	3.2151	423.938	131.859	5.4967
	Cornaux/Les Sauges	CORN-TCS-1708_65/66_St18-20_equus	COR-1708E	Equus caballus		rib	Late Iron Age	-22.19	4.88	0.56	40.2	14.7	0.19	3.18915	564.839	177.113	7.8353
	Cornaux/Les Sauges	CORN-TCS-1711_65/66_R24_Bos1	COR-1711B	Bos taurus		cranium	Late Iron Age	-20.96	5.52	3.12	40.6	14.5	0.24	3.26531	451.613	138.307	6.44
	Cornaux/Les Sauges	CORN-TCS-1712_R24_Bos2	COR-1712B	Bos taurus		3rd phalanx	Late Iron Age	-21.2	4.76	2.95	41.2	15	0.23	3.20311	478.213	149.296	10.3758
	Cornaux/Les Sauges	CORN-TCS-1715_65/6_ST 16-17_Bos	COR-1715B	Bos taurus		L petrosum	Late Iron Age	-21.71	6.67	5.02	38.2	13.8	0.24	3.22812	424.917	131.63	3.44
	Cornaux/Les Sauges	CORN-TCS-1717_65/66_CRXX11_Sus	COR-1717S	Sus domesticus		calcaneous	Late Iron Age	-21.8	5.82	3.68	38.3	13.7	0.26	3.2602	393.258	120.624	4.09754
	Cornaux/Les Sauges	CORN-TCS-1717_65/66_E4_NF104_Sus9	COR-1717S9	Sus domesticus		L ulna	Late Iron Age	-21.63	4.78	1.98	41.8	15.1	0.2	3.22824	557.954	172.836	8.4966
	Cornaux/Les Sauges	CORN-TCS-1717_65/66_CR021_Sus10-11	COR-1717S11	Sus domesticus		R ulna	Late Iron Age	-22.06	7.18	4.79	43.5	15.2	0.25	3.33743	464.517	139.184	7.57848
	Cornaux/Les Sauges	CORN-TCS-1719_65/66_L15_OvisCapra10	COR-1719O	Caprinae		R tibia	Late Iron Age	-21.67	7.82	5.55	41.8	15.2	0.22	3.207	507.231	158.164	9.03819
	Cornaux/Les Sauges	CORN-TCS-1721_65/66_V17_Anser anser_NF219	COR-1721A	Anser anser		metatarsal?	Late Iron Age	-23.64	7.26	2.94	40.8	13.9	0.27	3.42303	403.412	117.852	5.77884
	Cornaux/Les Sauges	CORN-TCS-1722_65/66_021_Lutra	COR-1722L	Lutra lutra		L radius	Late Iron Age	-23.17	10.76	2.39	40.8	14.8	0.22	3.21488	495.096	154.002	9.09636
	Auvernier/La Saunerie	EL1	AUV-EL 1	Esox lucius		R dentale	Final Neolithic	-22.06	11.73	4.91	42.3	15.2	0.47	3.24536	240.267	74.0341	3.9976
	Auvernier/La Saunerie	EL2	AUV-EL 2	Esox lucius		R dentale	Final Neolithic	-21.78	10.92	4.16	34	12.3	0.57	3.22359	159.241	49.3988	0.579884
	Auvernier/La Saunerie	EL3	AUV-EL 3	Esox lucius		R dentale	Final Neolithic	-23.05	11.24	1.96	35.3	12.7	0.74	3.24143	127.349	39.2878	0.639872
	Auvernier/La Saunerie	EL4	AUV-EL 4	Esox lucius		R dentale	Final Neolithic										no collagen yield
	Auvernier/La Saunerie	EL5	AUV-EL 5	Esox lucius		R dentale	Final Neolithic	-22.32	11.13	0.93	36.3	13.1	0.57	3.23148	170.014	52.6117	0.739704

## Sheet: Table S5
	Individual	ISO_ID-IRM Bern	Sr_ID-S-DCSG	Teeth	Taxon	Sex	Age Category	Start mass (mg)	Corr 87Sr/86Sr	±2s internal	84Sr/86Sr	88Sr (V)
	Squelette 2 (CORN - TCS1482)	COR-2	2409	LRM3	Human	M	YA	15.24	0.709174	1.05e-05	0.0565319	8.651
	Squelette 3 (CORN - TCS1483)	COR-3	2410	LRM3	Human	M	YA	19.48	0.710033	9.84e-06	0.0565623	7.789
	Squelette 4 (CORN - TCS341)	COR-4	2411	URM3	Human	M	YA	11.91	0.711747	1.356e-05	0.056546	7.7788
	Squelette 7 (CORN - TCS1487)	COR-7	2412	LLM2	Human	na	Ao	13.98	0.713507	1.266e-05	0.0565752	8.9606
	Squelette 8 (CORN - TCS1488)	COR-8	2413	LRM3	Human	M	YA	14.24	0.708269	1.452e-05	0.0565577	5.864
	Squelette 9 (CORN - TCS342)	COR-9	2414	LRP1	Human	M	YA	24.01	0.708436	1.102e-05	0.0565836	8.0328
	Squelette 10 (CORN - TCS1490)	COR-10	2415	LRM2	Human	M	YA	15.36	0.710594	1.908e-05	0.056407	6.91
	Squelette 11 (CORN - TCS1491)	COR-11	2416	LLM2	Human	M	MA	44.97	0.709112	1.356e-05	0.0566328	7.895
	Squelette 15/17 (CORN - TCS1495)	COR-15/17	2417	LRM3	Human	M	YA	17.18	0.709121	1.412e-05	0.0565867	6.9277
	Squelette 23 (CORN-TCS 1484)	COR-23	2418	LRM3	Human	M	YA	24.59	0.709927	1.224e-05	0.0565634	7.656
	CORN-1717 sus 1	COR-S1	2505	ULM2	Sus domesticus			20.33	0.708411	1.164e-05	0.0565991	8.336
	CORN-1717 sus 5	COR-S5	2506	UM2	Sus domesticus			23.68	0.708409	9.46e-06	0.0565686	9.191
	CORN-1717 sus 6	COR-S6	2507	LP3	Sus domesticus			24.84	0.70932	1.236e-05	0.0565565	7.5896
	CORN-1719 ovis1	COR-OV1	2508	URM2	Caprinae			25.68	0.708749	1.272e-05	0.056533	7.9607
	CORN-1715	COR-B1	2509	UM3	Bos taurus			26.31	0.710395	1.08e-05	0.0565069	8.63
	Rüfenacht Bern Switzerland (natural reserve)	RUF-Plant 1	2909	plant	birch			11.05	0.708227	1.09e-05	0.0565423	8.04
	Rüfenacht Bern Switzerland (natural reserve)	RUF-Plant 2	2910	plant	na			15.3	0.708328	9.34e-06	0.0565479	9.91
	Rüfenacht Bern Switzerland (natural reserve)	RUF-Plant 3	2911	plant	ivy			17.05	0.708521	1.552e-05	0.0565622	6.45
	Rüfenacht Bern Switzerland (natural reserve)	RUF-Plant 4	2912	plant	spruce			17.73	0.709743	2.26e-05	0.0566548	2.48
	Rüfenacht Bern Switzerland (natural reserve)	RUF-Snail 1	2914	land snail	shell			30.22	0.708192	1.538e-05	0.0565042	6.2189
	Rüfenacht Bern Switzerland (natural reserve)	RUF-Snail 2	2915	land snail	shell			37.35	0.708299	1.3e-05	0.0566451	6.7466
	Rüfenacht Bern Switzerland (natural reserve)	RUF-Snail 3	2916	land snail	shell			24.44	0.708318	1.478e-05	0.0565742	9.184
	Rüfenacht Bern Switzerland (natural reserve)	RUF-Snail 4	2917	land snail	shell			8.08	0.70825	1.574e-05	0.0565934	7.562

## Sheet: Table S6
Site	Individual		ISO_ID-IRM Bern	Sr_ID-S-DCSG	Teeth	Sample type	Sex/species	Age Category	δ13C‰ (VPDB)	δ13C (s.d.)	δ18O‰ (VPDB)	δ18O (s.d.)	δ18ODW‰ (VSMOW)*	δD‰ (VSMOW)
Cornaux/Le Sauges	Squelette 2 (CORN - TCS1482)		COR-2	2307	LRM3	Dental enamel	M	YA	-11.8714	0.045	-7.7064	0.067	-12.119
Cornaux/Le Sauges	Squelette 3 (CORN - TCS1483)		COR-3	2308	LRM4	Dental enamel	M	YA	-11.0107	0.053	-7.44837	0.061	-11.6961
Cornaux/Le Sauges	Squelette 4 (CORN - TCS341)		COR-4	2309	URM3	Dental enamel	M	YA	-11.7411	0.154	-7.55981	0.083	-11.8787
Cornaux/Le Sauges	Squelette 7 (CORN - TCS1487)		COR-7	2310	LLM2	Dental enamel	na	Ao	-12.6271	0.028	-7.06134	0.06	-11.0617
Cornaux/Le Sauges	Squelette 8 (CORN - TCS1488)		COR-8	2311	LRM3	Dental enamel	M	YA	-13.6092	0.049	-8.40203	0.086	-13.2593
Cornaux/Le Sauges	Squelette 9 (CORN - TCS342)		COR-9	2312	LRP1	Dental enamel	M	YA	-12.5747	0.037	-9.09592	0.078	-14.3966
Cornaux/Le Sauges	Squelette 10 (CORN - TCS1490)		COR-10	2313	LRM2	Dental enamel	M	YA	-14.719	0.067	-6.92794	0.094	-10.843
Cornaux/Le Sauges	Squelette 11 (CORN - TCS1491)		COR-11	2314	LLM2	Dental enamel	M	MA	-14.2506	0.062	-7.06959	0.076	-11.0752
Cornaux/Le Sauges	Squelette 15/17 (CORN - TCS1495)		COR-15/17	2315	LRM3	Dental enamel	M	YA	-13.3008	0.034	-7.62173	0.082	-11.9802
Cornaux/Le Sauges	Squelette 23 (CORN-TCS 1484)		COR-23	2316	LRM3	Dental enamel	M	YA	-11.5665	0.123	-10.0464	0.179	-15.9546
Cornaux/Le Sauges	CORN-1717 sus 1		COR-S1	2403	ULM2	Dental enamel	Sus domesticus		-14.1271	0.038	-9.78353	0.038
Cornaux/Le Sauges	CORN-1717 sus 5		COR-S5	2404	UM2	Dental enamel	Sus domesticus		-13.4258	0.038	-9.2186	0.043
Cornaux/Le Sauges	CORN-1719 ovis1		COR-OV1	2406	URM2	Dental enamel	Caprinae		-11.6729	0.028	-9.30416	0.042
Cornaux/Le Sauges	CORN-1715		COR-B1	2407	UM3	Dental enamel	Bos taurus		-11.4054	0.019	-11.1319	0.052
La Tène beach	1 (sampling date: 28.11.2022)		1			Water	water		-5.5221				-7.57526	-56.4829
Thielle river at la Tène	2 (sampling date: 28.11.2022)		2			Water	water		-6.64546				-7.66292	-57.0704
Thielle river North to Lake Neuchâtel	3 (sampling date: 28.11.2022)		3			Water	water		-6.70032				-7.73285	-57.2221

## Sheet: Table S7
	Genetic ID	Publication ID	Site	Latidude	Longitude	Sex - Morphological	Age at death	Sample type	Sampling date	Sampling Method	weight for extraction (g)	Extraction date	Extration Type	Incubation T (°C)	Incubation Time (h)	DNA concentration (ng/µL)	Library ID	Library Date	P5 Indexing primer	P5 index sequence	P7 Indexing primer	P7 index primer sequence	Concentration of indexed Library (ng/µL)	Bioanalyzer mean peak after Library prepration	Enrichment ID	Enrichment date	Indexed Library quantity for Twist enrichment (ng)	Incubation Time (h)	Number of cycles for post-enrichment amplification	Concentration of enriched library (ng/µL)	Bioanalyzer mean peak after enrichment	Sequencing Type
	3429	COR-15/17	Cornaux/Les Sauges	47.0523	7.02281	M	YA	PPL	2022-03-10	drilling inside PP	ca. 0.200	31.03.-01.04.2022	EDTA	40	24	0.45	150	25.07.2022	71	gtataac	149	AAGCAGT	3.52	184	Twist - 6	2022-11-10	390.5	16	15	18	194	HiSeqX
	3430	COR-3	Cornaux/Les Sauges	47.0523	7.02281	M	YA	cranium - PPL	2022-03-10	drilling inside cranium	ca. 0.300	31.03.-01.04.2022	EDTA	40	24	0.4	150	25.07.2022	4	ttgatcc	100	CCAGGTT	2.45	188	Twist - 5	2022-11-02	533	16	15	19	200	HiSeqX
	3431	COR-11	Cornaux/Les Sauges	47.0523	7.02281	M	MA	PPR	2022-03-10	drilling inside PP	ca. 0.100	31.03.-01.04.2022	EDTA	40	24	0.317	152	29.07.2022	5	atcttgc	97	AATCTTC	1.79	178	Twist - 6	2022-11-10	356.5	16	15	17	185	HiSeqX
	3432	COR-8	Cornaux/Les Sauges	47.0523	7.02281	M	YA	PPL	2022-03-10	drilling inside PP	ca. 0.200	31.03.-01.04.2022	EDTA	40	24	0.411	152	29.07.2022	6	tctccat	98	ACCAACG	10	178	Twist - 5	2022-11-02	1250	16	15	28	193	HiSeqX
	3433	COR-7	Cornaux/Les Sauges	47.0523	7.02281	na	Ao	PPR	2022-03-10	drilling inside PP	ca. 0.400	31.03.-01.04.2022	EDTA	40	24	0.764	152	29.07.2022	7	catcgag	99	AGATGGC	14	178	Twist - 6	2022-11-10	1300	16	15	29	205	HiSeqX
	3434	COR-9	Cornaux/Les Sauges	47.0523	7.02281	M	YA	middle ear bones R	2022-07-12	dissolved completely in extraction bufffer	0.069	12.07.-14.07.2022	EDTA	40	48	0.22	152	29.07.2022	8	ttcgagc	101	CCGTTAG	5.1	176	Twist - 8	2022-11-30	952.5	16	15	34	191	HiSeqX
	3435	COR-5	Cornaux/Les Sauges	47.0523	7.02281	na	11.5 years	PPR	2022-03-10	drilling inside PP	ca. 0.300	31.03.-01.04.2022	EDTA	40	24	0.375	152	29.07.2022	9	agttggt	102	CGCCTCT	3.17	181	Twist - 8	2022-11-30	836.75	16	15	29	199	HiSeqX
	3436	COR-2	Cornaux/Les Sauges	47.0523	7.02281	M	YA	cranium - LPP	2022-03-10	drilling inside cranium	ca. 0.200	31.03.-01.04.2022	EDTA	40	24	0.433	152	29.07.2022	10	gtaccgg	115	GACCTAC	8.5	176	Twist - 8	2022-11-30	637.5	16	15	25	190	HiSeqX
	3437	COR-19	Cornaux/Les Sauges	47.0523	7.02281	M	MA	cranium - PPR	2022-03-11	drilling inside cranium	ca. 0.300	31.03.-01.04.2022	EDTA	40	24	0.502	152	29.07.2022	11	cggagtt	116	GATATTG	7.3	173	Twist - 8	2022-11-30	907.5	16	15	31	190	HiSeqX
	3438	COR-21	Cornaux/Les Sauges	47.0523	7.02281	M	Adult	PPR	2022-03-10	drilling inside PP	ca. 0.300	31.03.-01.04.2022	EDTA	40	24	0.591	152	29.07.2022	12	acttcaa	117	AAGACGC	8.3	183	Twist - 8	2022-11-30	632.5	16	15	30	196	HiSeqX
	3439	COR-16	Cornaux/Les Sauges	47.0523	7.02281	F?	MA	middle ear bones L	2022-07-12	dissolved completely in extraction bufffer	0.081	12.07.-14.07.2022	EDTA	40	48	0.178	152	29.07.2022	13	tgatagt	118	GCAGTAT	4.02	182	Twist - 8	2022-11-30	920.5	16	15	38	191	HiSeqX

## Sheet: Table S8
	Genetic ID	Sequencing Run	Publication ID	Site	Sample type	Age at death	Sex - morphological	Sex - genetic (Skoglund)	95% CI (Skoglund)	Sex - genetic (Mittnik)	p-value (Mittnik)	N of total reads (raw reads - unmerged)	N of assembled reads	Percentage of assembled reads (%)	N of aligned reads	N of aligned reads after deduplication	Duplication rate (%)	HR (%)	Mean Coverage (X)	Std coverage	Average fragment length (after alignment and quality filter)	DMG 1st 5´ (5pC>T)
	3429	HN00179024	COR-15/17	Cornaux/Les Sauges	LPP	YA	M	XY	0.0858-0.0895	XY	1.34e-12	54171698	26656037	99.365	3770455	3194055	15.2873	14.1448	0.0617	0.3025	71	0.0856812
	3430	HN00179024	COR-3	Cornaux/Les Sauges	cranium - LPP	YA	M	XY	0.0874-0.0925	XY	1.582e-12	71053192	34561124	98.994	2124561	1788695	15.8087	6.14726	0.0372	0.2369	75.3	0.0771587
	3431	HN00179024	COR-11	Cornaux/Les Sauges	RPP	MA	M	XY	0.0831-0.0862	XY	1.478e-12	68970280	34060400	99.239	5349820	4449916	16.8212	15.7069	0.0811	0.358	65.2	0.0745955
	3432	HN00179024	COR-8	Cornaux/Les Sauges	LPP	YA	M	XY	0.0872-0.0894	XY	2.299e-12	58935100	28950147	99.227	10701682	9255180	13.5166	36.9659	0.1883	0.6296	75.2	0.071169
	3433	HN00179024	COR-7	Cornaux/Les Sauges	RPP	Ao	na	XY	0.0868-0.0893	XY	2.003e-12	44770282	21853434	99.063	8405320	7340185	12.6722	38.4622	0.1578	0.5722	82.6	0.0677565
	3434	HN00179024	COR-9	Cornaux/Les Sauges	R middle ear bones	YA	M	XY	0.0852-0.0873	XY	2.682e-12	63632134	31423367	99.349	11844670	10079507	14.9026	37.6938	0.202	0.6537	72.5	0.0706509
	3435	HN00179024	COR-5	Cornaux/Les Sauges	RPP	11.5 years	na	XX	0.0037-0.0042	XX	2.235e-16	61720586	30179566	99.124	5361160	4539325	15.3294	17.7642	0.0921	0.4111	75.6	0.0565586
	3436	HN00179024	COR-2	Cornaux/Les Sauges	cranium - LPP	YA	M	XY	0.0846-0.0887	XY	1.944e-12	54399050	26433777	98.793	3061648	2603411	14.967	11.5823	0.0486	0.2639	69.1	0.0958391
	3437	HN00179024	COR-19	Cornaux/Les Sauges	cranium - RPP	MA	M	XY	0.0809-0.0861	XY	1.205e-12	65743048	31985905	98.859	1720724	1484626	13.7209	5.37963	0.0274	0.1867	68.8	0.118365
	3438	HN00179024	COR-21	Cornaux/Les Sauges	RPP	Adult	M	XY	0.0856-0.0894	XY	2.048e-12	50262076	23769906	97.508	3638688	3025224	16.8595	15.308	0.061	0.3055	72	0.0914394
	3439	HN00179024	COR-16	Cornaux/Les Sauges	L middle ear bones	MA	F?	XY	0.0865-0.0882	XY	2.733e-12	109412930	54098743	99.375	19700743	15767276	19.9661	36.4163	0.3067	0.8602	68.3	0.0821807

## Sheet: Table S9
	Molecular ID	Sequencing Run	Publication ID	Library ID	Site	Sample_Type	Age at death	Sex - morphological	Sex - genetic (Skoglund)	95% CI (Skoglund)	Sex - genetic (Mittnik)	p-value (Mittnik)	N of total reads (raw reads - unmerged)	N of assembled reads	Percentage of assembled reads (%)	N of aligned reads	N of aligned reads after deduplication	Duplication rate (%)	HR (%)	Mean Coverage (X)	Std coverage	DMG 1st 5´ (5pC>T)	N of SNPs hits in Twist targets (N = 1'353'454)	Mean coverage of Twist SNP hits (X)	N of SNPs hits in 1240k	Mean coverage of 1240k SNP hits (X)	Kinship Notes	Notes
	3429	HN00179024 + HN00184384 + HN00184384	COR-15/17	3429 + 3429Bnc + 3429nc	Cornaux/Les Sauges	LPP	YA	M	XY	0.3175-0.3202	XY	8.637e-12	110230744	54811647	99.449	21201514	12997016	38.6977	38.6807	0.2982	0.913	0.0865761	1259825	3.61843	1150170	3.6		passed
	3430	HN00179024 + HN00184384	COR-3	3430 + 3430nc	Cornaux/Les Sauges	cranium - LPP	YA	M	XY	0.2931-0.2973	XY	6.892e-12	104806922	51825928	98.898	9661224	5553651	42.5161	18.6417	0.1351	0.4928	0.11492	939972	1.88427	865880	1.8		excluded because mtDNA contamination
	3430pmd_q30	HN00179024 + HN00184384	COR-3	3430 + 3430nc	Cornaux/Les Sauges	cranium - LPP	YA	M	XY	0.3096-0.321	XY	5.147e-11	104806922	51825928	98.898	9661224	810776	-	-	0.0217	0.1576	0.546586	267580	1.14145	246490	1.14258		included in sex determination
	3431	HN00179024 + HN00184384	COR-11	3432 + 3431nc	Cornaux/Les Sauges	RPP	MA	M	XY	0.2557-0.2585	XY	9.426e-12	129842390	64568376	99.457	24205875	11778434	51.3406	37.4887	0.248	0.7517	0.10431	1163011	2.5853	1067319	2.5		passed
	3432	HN00179024 + HN00184384	COR-8	3432 + 3432nc	Cornaux/Les Sauges	LPP	YA	M	XY	0.3162-0.3181	XY	1.263e-11	133718696	66476565	99.427	37792102	28686388	24.0942	56.8503	0.6972	1.8053	0.0987599	1338068	7.46435	1216458	7.5	kinship first degree 3432 - 3433 (identical)	passed
	3433	HN00179024 + HN00184384	COR-7	3433 + 3433nc	Cornaux/Les Sauges	RPP	Ao		XY	0.3502-0.3519	XY	1.968e-11	143339998	71177883	99.313	44795634	34541658	22.8906	62.9348	0.9218	2.4981	0.0998469	1346808	10.4647	1224011	10.5	kinship first degree 3432 - 3433 (identical)	exclude because same individuals as 3433
	3434	HN00179024 + HN00186821	COR-9	3434 + 3434nc	Cornaux/Les Sauges	R middle ear bones	YA	M	XY	0.291-0.293	XY	9.766e-12	123249034	61329118	99.521	33978441	26024700	23.4082	55.4034	0.6099	1.568	0.0961739	1329567	6.1951	1209446	6.2		passed
	3435	HN00179024 + HN00186821	COR-5	3435 + 3435nc	Cornaux/Les Sauges	RPP	11.5 years		XX	0.0059-0.0063	XX	1.269e-14	110721036	54918744	99.202	21404299	14330191	33.0499	38.9745	0.35	0.9793	0.0813079	1221171	3.80963	1144368	3.7		passed
	3436	HN00179024 + HN00186821	COR-2	3436 + 3436nc	Cornaux/Les Sauges	cranium - LPP	YA	M	XY	0.3104-0.3137	XY	1.582e-11	95208326	47055768	98.848	14878629	9242549	37.8804	31.6191	0.2064	0.6623	0.126849	1166049	2.65836	1068449	2.6		passed
	3437	HN00179024 + HN00186821	COR-19	3437 + 3734nc	Cornaux/Les Sauges	cranium - RPP	MA	M	XY	0.2918-0.2959	XY	8.204e-12	104315786	51350497	98.452	8222078	5367664	34.7165	16.0117	0.1193	0.4517	0.157671	951556	1.92034	878064	1.8		excluded because mtDNA+ X-Chrom contamination
	3437pmd_q30	HN00179024 + HN00186821	COR-19	3437 + 3734nc	Cornaux/Les Sauges	cranium - RPP	MA	M	XY	0.3263-0.3366	XY	8.133e-11	104315786	51350497	98.452	8222078	1004715	-	-	0.0228	0.1626	0.587915	322752	1.17849	296992	1.18013		included in sex determination
	3438	HN00179024 + HN00186821	COR-21	3438 + 3438nc	Cornaux/Les Sauges	RPP	Adult	M	XY	0.3149-0.3182	XY	1.285e-11	87760850	42811086	97.563	12868081	9453901	26.5322	30.0578	0.2198	0.7137	0.118611	1176007	2.83082	1076179	2.8		passed
	3439	HN00179024 + HN00179024	COR-16	3439 + 3439nc	Cornaux/Les Sauges	L middle ear bones	OA	F?	XY	0.2684-0.2701	XY	9.208e-12	180155448	89664274	99.541	46088762	33195030	27.9759	51.4015	0.7328	1.7118	0.109491	1336312	6.81877	1215306	6.8		passed

## Sheet: Table S10
READ						KIN														TKGWV2
PairIndividuals	Relationship	Z_upper	Z_lower				Pair	Relatedness	Second Guess	Log Likelihood Ratio	Within Degree Second Guess	Within Degree Log Likelihood Ratio	k0	k1	k2	IBD Length	IBD Number			Sample1	Sample2	Used_SNPs	HRC	counts0	counts4	Relationship
34323433	IdenticalTwins/SameIndividual	39.9386	NA			15	3432_._3433	Identical	Siblings	101.805			0	0	1	0	1			3432	3433	973587	0.4734	154494	819093	Same individual/Twins
34293431	Unrelated	NA	-21.3714			0	3429_._3431	Unrelated	Third Degree	17.047			1	0	0	0	1			3429	3431	823513	0.0008	246978	576535	Unrelated
34293432	Unrelated	NA	-22.273			1	3429_._3432	Unrelated	Third Degree	16.262			1	0	0	0	1			3429	3432	923860	-0.0029	278925	644935	Unrelated
34293433	Unrelated	NA	-22.5346			2	3429_._3433	Unrelated	Third Degree	16.97			1	0	0	0	1			3429	3433	927314	-0.0022	279641	647673	Unrelated
34293434	Unrelated	NA	-23.4008			3	3429_._3434	Unrelated	Third Degree	19.562			1	0	0	0	1			3429	3434	919928	-0.0053	278309	641619	Unrelated
34293435	Unrelated	NA	-20.551			4	3429_._3435	Unrelated	Third Degree	18.209			1	0	0	0	1			3429	3435	889223	-0.0017	267444	621779	Unrelated
34293436	Unrelated	NA	-18.4731			5	3429_._3436	Unrelated	Third Degree	11.711			0.973	0.027	0	6	3			3429	3436	824436	0.0009	247312	577124	Unrelated
34293438	Unrelated	NA	-20			6	3429_._3438	Unrelated	Third Degree	12.428			1	0	0	0	1			3429	3438	830170	-0.0038	250493	579677	Unrelated
34293439	Unrelated	NA	-23.1663			7	3429_._3439	Unrelated	Third Degree	12.277			0.982	0.018	0	2	2			3429	3439	922935	-0.0028	278477	644458	Unrelated
34313432	Unrelated	NA	-23.5688			8	3431_._3432	Unrelated	Third Degree	16.559			1	0	0	0	1			3431	3432	861587	-0.0063	260632	600955	Unrelated
34313433	Unrelated	NA	-23.5665			9	3431_._3433	Unrelated	Third Degree	16.735			1	0	0	0	1			3431	3433	864656	-0.0064	261463	603193	Unrelated
34313434	Unrelated	NA	-23.2918			10	3431_._3434	Unrelated	Third Degree	15.266			1	0	0	0	1			3431	3434	858011	-0.0042	258878	599133	Unrelated
34313435	Unrelated	NA	-19.0013			11	3431_._3435	Unrelated	Third Degree	16.51			1	0	0	0	1			3431	3435	830037	0.0024	248235	581802	Unrelated
34313436	Unrelated	NA	-19.3925			12	3431_._3436	Unrelated	Third Degree	13.877			1	0	0	0	1			3431	3436	769963	-0.0008	230973	538990	Unrelated
34313438	Unrelated	NA	-20.0301			13	3431_._3438	Unrelated	Third Degree	15.679			1	0	0	0	1			3431	3438	775485	-0.0029	233413	542072	Unrelated
34313439	Unrelated	NA	-21.2855			14	3431_._3439	Unrelated	Third Degree	13.699			1	0	0	0	1			3431	3439	860685	-0.0052	259853	600832	Unrelated
34323434	Unrelated	NA	-23.6717			16	3432_._3434	Unrelated	Third Degree	13.616			1	0	0	0	1			3432	3434	965079	-0.0042	291997	673082	Unrelated
34323435	Unrelated	NA	-20.8573			17	3432_._3435	Unrelated	Third Degree	17.385			1	0	0	0	1			3432	3435	931522	-0.0018	280529	650993	Unrelated
34323436	Unrelated	NA	-20.7385			18	3432_._3436	Unrelated	Third Degree	17.856			1	0	0	0	1			3432	3436	861953	-0.0038	260155	601798	Unrelated
34323438	Unrelated	NA	-22.006			19	3432_._3438	Unrelated	Third Degree	12.395			0.985	0.015	0	2	2			3432	3438	867368	-0.0065	262804	604564	Unrelated
34323439	Unrelated	NA	-22.0683			20	3432_._3439	Unrelated	Third Degree	16.939			1	0	0	0	1			3432	3439	968519	-0.0019	292352	676167	Unrelated
34333434	Unrelated	NA	-24.3932			21	3433_._3434	Unrelated	Third Degree	14.18			1	0	0	0	1			3433	3434	969027	-0.0032	292780	676247	Unrelated
34333435	Unrelated	NA	-21.9364			22	3433_._3435	Unrelated	Third Degree	16.148			1	0	0	0	1			3433	3435	935032	-0.0009	281210	653822	Unrelated
34333436	Unrelated	NA	-20.5624			23	3433_._3436	Unrelated	Third Degree	17.761			1	0	0	0	1			3433	3436	864872	-0.0038	260904	603968	Unrelated
34333438	Unrelated	NA	-22.425			24	3433_._3438	Unrelated	Third Degree	12.404			0.985	0.015	0	2	2			3433	3438	870321	-0.0077	263891	606430	Unrelated
34333439	Unrelated	NA	-22.9365			25	3433_._3439	Unrelated	Third Degree	17.78			1	0	0	0	1			3433	3439	972597	0.0013	292514	680083	Unrelated
34343435	Unrelated	NA	-23.5525			26	3434_._3435	Unrelated	Third Degree	16.211			1	0	0	0	1			3434	3435	927431	-0.0009	278963	648468	Unrelated
34343436	Unrelated	NA	-20.989			27	3434_._3436	Unrelated	Third Degree	17.736			1	0	0	0	1			3434	3436	858400	-0.0035	258886	599514	Unrelated
34343438	Unrelated	NA	-21.8553			28	3434_._3438	Unrelated	Third Degree	19.155			1	0	0	0	1			3434	3438	863867	-0.0036	260888	602979	Unrelated
34343439	Unrelated	NA	-24.2076			29	3434_._3439	Unrelated	Third Degree	17.74			1	0	0	0	1			3434	3439	964125	-0.0022	290989	673136	Unrelated
34353436	Unrelated	NA	-18.8145			30	3435_._3436	Unrelated	Third Degree	15.065			1	0	0	0	1			3435	3436	830725	-0.0003	249166	581559	Unrelated
34353438	Unrelated	NA	-19.5337			31	3435_._3438	Unrelated	Third Degree	16.393			1	0	0	0	1			3435	3438	836306	-0.0072	252934	583372	Unrelated
34353439	Unrelated	NA	-22.6468			32	3435_._3439	Unrelated	Third Degree	16.978			1	0	0	0	1			3435	3439	930521	-0.0016	280008	650513	Unrelated
34363438	Unrelated	NA	-19.9448			33	3436_._3438	Unrelated	Third Degree	17.013			1	0	0	0	1			3436	3438	776728	-0.0035	233973	542755	Unrelated
34363439	Unrelated	NA	-18.5502			34	3436_._3439	Unrelated	Third Degree	12.825			0.982	0.018	0	4	2			3436	3439	861062	0.0007	258461	602601	Unrelated
34383439	Unrelated	NA	-23.9134			35	3438_._3439	Unrelated	Third Degree	16.216			1	0	0	0	1			3438	3439	866544	-0.0046	261921	604623	Unrelated

[truncated: 5 more sheets: Table S11, Table S12, Table S13, Table S14, Table S15]
